# Supplementary material for: Stable Iterative Variable Selection
Source: Bioinformatics. 2021 Jul 16;37(24):4810–7. doi: 10.1093/bioinformatics/btab501 (PMC8665768; doi:10.1093/bioinformatics/btab501)
Supplement: btab501_Supplementary_Data [file btab501_supplementary_data.zip]

Archive with 3 entries (3 files):
- Appendix_merged.docx
- Appendix_Table-S1.csv
- supFigure1.pdf
