# Supplementary material for: Stable Iterative Variable Selection
Source: Bioinformatics. 2021 Jul 16;37(24):4810–7. doi: 10.1093/bioinformatics/btab501 (PMC8665768; doi:10.1093/bioinformatics/btab501)
Supplement: btab501_Supplementary_Data [file btab501_supplementary_data.zip › Appendix_Table-S1.csv]

package	loadedversion	source
admisc	0.12	CRAN (R 4.0.5)
assertthat	0.2.1	CRAN (R 4.0.5)
beeswarm	0.3.1	CRAN (R 4.0.5)
bitops	1.0-7	CRAN (R 4.0.5)
Boruta	7.0.0	CRAN (R 4.0.5)
caret	6.0-88	CRAN (R 4.0.5)
caTools	1.18.2	CRAN (R 4.0.5)
class	7.3-18	CRAN (R 4.0.5)
cli	2.5.0	CRAN (R 4.0.5)
codetools	0.2-18	CRAN (R 4.0.5)
colorspace	2.0-1	CRAN (R 4.0.5)
crayon	1.4.1	CRAN (R 4.0.5)
data.table	1.14.0	CRAN (R 4.0.5)
DBI	1.1.1	CRAN (R 4.0.5)
doParallel	1.0.16	CRAN (R 4.0.5)
dplyr	1.0.6	CRAN (R 4.0.5)
ellipsis	0.3.2	CRAN (R 4.0.5)
fansi	0.4.2	CRAN (R 4.0.5)
foreach	1.5.1	CRAN (R 4.0.5)
generics	0.1.0	CRAN (R 4.0.5)
ggplot2	3.3.3	CRAN (R 4.0.5)
glmnet	4.1-1	CRAN (R 4.0.5)
glue	1.4.2	CRAN (R 4.0.5)
gower	0.2.2	CRAN (R 4.0.5)
gplots	3.1.1	CRAN (R 4.0.5)
gtable	0.3.0	CRAN (R 4.0.5)
gtools	3.8.2	CRAN (R 4.0.5)
hexbin	1.28.2	CRAN (R 4.0.5)
highr	0.9	CRAN (R 4.0.5)
hms	1.0.0	CRAN (R 4.0.5)
ipred	0.9-11	CRAN (R 4.0.5)
iterators	1.0.13	CRAN (R 4.0.5)
KernSmooth	2.23-18	CRAN (R 4.0.5)
knitr	1.33	CRAN (R 4.0.5)
lattice	0.20-41	CRAN (R 4.0.5)
lava	1.6.9	CRAN (R 4.0.5)
lifecycle	1.0.0	CRAN (R 4.0.5)
lubridate	1.7.10	CRAN (R 4.0.5)
magrittr	2.0.1	CRAN (R 4.0.5)
MASS	7.3-53.1	CRAN (R 4.0.5)
Matrix	1.3-2	CRAN (R 4.0.5)
ModelMetrics	1.2.2.2	CRAN (R 4.0.5)
munsell	0.5.0	CRAN (R 4.0.5)
nlme	3.1-152	CRAN (R 4.0.5)
nnet	7.3-15	CRAN (R 4.0.5)
openxlsx	4.2.3	CRAN (R 4.0.5)
packrat	0.4.9-3	CRAN (R 4.0.5)
pillar	1.6.0	CRAN (R 4.0.5)
pkgconfig	2.0.3	CRAN (R 4.0.5)
plyr	1.8.6	CRAN (R 4.0.5)
prettyunits	1.1.1	CRAN (R 4.0.5)
pROC	1.17.0.1	CRAN (R 4.0.5)
prodlim	2019.11.13	CRAN (R 4.0.5)
progress	1.2.2	CRAN (R 4.0.5)
proxy	0.4-25	CRAN (R 4.0.5)
purrr	0.3.4	CRAN (R 4.0.5)
R6	2.5.0	CRAN (R 4.0.5)
RColorBrewer	1.1-2	CRAN (R 4.0.5)
Rcpp	1.0.6	CRAN (R 4.0.5)
RCurl	1.98-1.3	CRAN (R 4.0.5)
readr	1.4.0	CRAN (R 4.0.5)
recipes	0.1.16	CRAN (R 4.0.5)
reshape2	1.4.4	CRAN (R 4.0.5)
rlang	0.4.11	CRAN (R 4.0.5)
rpart	4.1-15	CRAN (R 4.0.5)
scales	1.1.1	CRAN (R 4.0.5)
sessioninfo	1.1.1	CRAN (R 4.0.5)
shape	1.4.5	CRAN (R 4.0.5)
sivs	0.2.4	CRAN (R 4.0.5)
stringi	1.6.1	CRAN (R 4.0.5)
stringr	1.4.0	CRAN (R 4.0.5)
survival	3.2-10	CRAN (R 4.0.5)
tibble	3.1.1	CRAN (R 4.0.5)
tidyselect	1.1.1	CRAN (R 4.0.5)
timeDate	3043.102	CRAN (R 4.0.5)
tinytex	0.31	CRAN (R 4.0.5)
utf8	1.2.1	CRAN (R 4.0.5)
varhandle	2.0.5	CRAN (R 4.0.5)
vctrs	0.3.8	CRAN (R 4.0.5)
venn	1.10	CRAN (R 4.0.5)
withr	2.4.2	CRAN (R 4.0.5)
xfun	0.22	CRAN (R 4.0.5)
XML	3.99-0.6	CRAN (R 4.0.5)
yaml	2.2.1	CRAN (R 4.0.5)
zip	2.1.1	CRAN (R 4.0.5)
affxparser	1.56.0	Bioconductor
affy	1.62.0	Bioconductor
affyio	1.54.0	Bioconductor
backports	1.1.5	CRAN (R 3.6.0)
Biobase	2.44.0	Bioconductor
BiocGenerics	0.30.0	Bioconductor
BiocManager	1.30.10	CRAN (R 3.6.0)
BiocParallel	1.18.1	Bioconductor
Biostrings	2.52.0	Bioconductor
bit	1.1-15.1	CRAN (R 3.6.0)
bit64	0.9-7	CRAN (R 3.6.0)
blob	1.2.0	CRAN (R 3.6.0)
DelayedArray	0.10.0	Bioconductor
digest	0.6.23	CRAN (R 3.6.0)
ff	2.2-14	CRAN (R 3.6.0)
gdata	2.18.0	CRAN (R 3.6.0)
GenomeInfoDb	1.20.0	Bioconductor
GenomeInfoDbData	1.2.1	Bioconductor
GenomicRanges	1.36.1	Bioconductor
gridExtra	2.3	CRAN (R 3.6.0)
IRanges	2.18.3	Bioconductor
lazyeval	0.2.2	CRAN (R 3.6.0)
limma	3.40.6	Bioconductor
matrixStats	0.55.0	CRAN (R 3.6.0)
memoise	1.1.0	CRAN (R 3.6.0)
oligo	1.48.0	Bioconductor
oligoClasses	1.46.0	Bioconductor
preprocessCore	1.46.0	Bioconductor
RGraphics	2.0-14	CRAN (R 3.6.0)
RSQLite	2.2.0	CRAN (R 3.6.0)
rstudioapi	0.10	CRAN (R 3.6.0)
S4Vectors	0.22.1	Bioconductor
SummarizedExperiment	1.14.1	Bioconductor
vsn	3.52.0	Bioconductor
XVector	0.24.0	Bioconductor
zeallot	0.1.0	CRAN (R 3.6.0)
zlibbioc	1.30.0	Bioconductor
